# Supplementary material for: Genomic and Functional Characterization of Acetolactate Synthase (ALS) Genes in Stress Adaptation of the Noxious Weed Amaranthus palmeri
Source: Plants (Basel). 2025 Oct 7;14(19):3088. doi: 10.3390/plants14193088 (PMC12526137; doi:10.3390/plants14193088)
Supplement: Supplementary file 1 [file plants-14-03088-s001.zip]

Archive with 1 entries (1 files):
- plants-3875359-supplementary.xlsx
