# Supplementary material for: Genomic and Functional Characterization of Acetolactate Synthase (ALS) Genes in Stress Adaptation of the Noxious Weed Amaranthus palmeri
Source: Plants (Basel). 2025 Oct 7;14(19):3088. doi: 10.3390/plants14193088 (PMC12526137; doi:10.3390/plants14193088)
Supplement: Supplementary file 1 [file plants-14-03088-s001.zip › plants-3875359-supplementary.xlsx]

## Sheet: File S1
Primer name	Primer sequences (5'-3')	Primer usage
ApALS1F	ACGGGGGACTCTTGACCATGGCGTCCACTTCAACAAACCC	PCR
ApALS1R	ATCCTAGGACTAGTCAGATCATAAGCCCTTCTTCCATCAC	PCR
ApALS2F	ACGGGGGACTCTTGACCATGGACATAACAATGGGTTCCAT	PCR
ApALS2R	ATCCTAGGACTAGTCAGATCCTGAGGGTTTGGGGGTCGAC	PCR
ApALS3F	ACGGGGGACTCTTGACCATGGCAATTGGAGCAATGCTTAGA	PCR
ApALS3R	ATCCTAGGACTAGTCAGATCCTTTTTCTCTGGAAGCTTCTC	PCR
ApALS4F	ACGGGGGACTCTTGACCATGGAAAACGAAAATCCTTCATC	PCR
ApALS4R	ATCCTAGGACTAGTCAGATCCTGAGGATTTGGAGGTCGGC	PCR
qApALS1F	GTTGGCTACGATTAGGGTG	qRT-PCR
qApALS1R	GATTTCCGAGGTATGTATGTG	qRT-PCR
qApALS2F	TCCCACATCCCACGTTTAG	qRT-PCR
qApALS2R	AGGGCATCACTGCCAAAG	qRT-PCR
qApALS3F	CTTTCTCCGCCAAACAAC	qRT-PCR
qApALS3R	AACCAGCCAATAACATCG	qRT-PCR
qApALS4F	TCAAGGAAACTGCTGGACG	qRT-PCR
qApALS4R	TAGCGGAGGCAACACGAGA	qRT-PCR
UBQF	ACTTGGTTCTCCGTCTGCGT	Reference gene
UBQR	CTCCTTATCCTGAATCTTGGTCTT	Reference gene

## Sheet: File S2
Name	Gene ID	No. of Amino Acid	MW (kDa)	pl	Instability Index	Stability	GRAVY	Signal Peptides	Chloroplast transfer peptide	Location
ApALS1	Ap.01g047950	669	72.66	6.88	42.75	not	-0.138	No	Yes	Chloroplast
ApALS2	Ap.02g125210	620	67.15	5.67	33.23	stable	-0.017	No	Yes	Chloroplast
ApALS3	Ap.06g219430	354	37.74	6.67	40.24	not	0.06	No	Yes	Chloroplast
ApALS4	Ap.09g261090	576	62.73	5.81	30.42	stable	-0.044	No	Yes	Chloroplast

## Sheet: File S3
Gene	Alpha helix (%)	Extended strand (%)	Beta turn (%)	Random coil (%)
ApALS1	30.64	16.44	5.83	47.09
ApALS2	35.32	15.32	5.16	44.19
ApALS3	39.55	18.08	6.78	35.59
ApALS4	32.99	15.97	5.21	45.83

## Sheet: File S4
Motif	Motif consensus
1	LINNGPYTIEVEIHDGPYNVIKNWDGTAFVEAIHNGEGKCW
2	DSGFNCQKLRLPZGCGYEFPMQYGSIGWS
3	HHTIGLPDFSQELRCFQTVTC
4	VMPSAKGLVPEKHPHFIGRYWGEVSR
5	GPCNEQNAGYAADGYAR
6	CFIEVIVHKDDTSKELLEWG
7	RRLVRIGVTDVFSVPGDFNLTLLDHL
8	NEIAGAYSENLPVKC
9	FQAVFNNLDDAHELIDTAISTALKESKPVKISVACNJPAAP
10	VESADAYLFVGPIFNDY

## Sheet: File S5
miRNA_Acc.	Target_Acc.	Expectation	miRNA_start	miRNA_end	Target_start	Target_end
Apalm-miR161	ApALS1	5	1	21	943	963
Apalm-miR553	ApALS2	4.5	1	20	541	560
Apalm-miR160	ApALS2	5	1	21	745	765
Apalm-miR159	ApALS3	5	1	21	886	906
Apalm-miR463	ApALS3	5	1	21	886	906
Apalm-miR501	ApALS3	5	1	21	886	906
Apalm-miR156	ApALS3	5	1	21	887	907
Apalm-miR157	ApALS3	5	1	21	887	907
Apalm-miR160	ApALS4	4	1	21	1232	1252
Apalm-miR161	ApALS4	4	1	21	1232	1252
Apalm-miR175	ApALS4	4	1	21	1232	1252
Apalm-miR179	ApALS4	4	1	21	1232	1252
Apalm-miR180	ApALS4	4	1	21	1232	1252
Apalm-miR181	ApALS4	4	1	21	1232	1252
Apalm-miR182	ApALS4	4	1	21	1232	1252
Apalm-miR183	ApALS4	4	1	21	1232	1252
Apalm-miR187	ApALS4	4	1	20	1233	1252
Apalm-miR188	ApALS4	4	1	21	1232	1252
Apalm-miR189	ApALS4	4	1	21	1232	1252
Apalm-miR195	ApALS4	4	1	21	1232	1252
Apalm-miR202	ApALS4	4	1	21	1232	1252
Apalm-miR203	ApALS4	4	1	21	1232	1252
Apalm-miR214	ApALS4	4	1	21	1232	1252
Apalm-miR218	ApALS4	4	1	21	1232	1252
Apalm-miR223	ApALS4	4	1	21	1232	1252
Apalm-miR224	ApALS4	4	1	21	1232	1252
